# Supplementary material for: FunOrder 2.0 – a method for the fully automated curation of co-evolved genes in fungal biosynthetic gene clusters
Source: Front Fungal Biol. 2022 Oct 25;3:1020623. doi: 10.3389/ffunb.2022.1020623 (PMC10512238; doi:10.3389/ffunb.2022.1020623)
Supplement: Supplementary Table 1 — ICQ values of protein sets of conserved metabolic pathways of the primary metabolism (BioPath), sequential GCs, and random GCs used in this study. [file Table_1.xlsx]

## Sheet: Biosynthetic_pathways
Pathway	Species	FunOrder 2 - ICQ	org. FunOrder - ICQ
AAA_lysin_biosynthesis	Vanderwaltozyma_polyspora	0.392857	0.464286
citrate_cycle	Lachancea_thermotolerans	0.472727	0.772727
ergocalciferol_biosynthesis	Podospora_anserina	0.593407	0.659341
Glycolysis	Kluyveromyces_marxianus	0.566667	0.577778
Histidin_biosynthesis	Verticillium_alfalfae	0.547619	0.547619
IMP_biosynthesis	Naumovozyma_castellii	0.636364	0.6
Neurosporaxanthin_biosynthesis	Baudoinia_panamericana	0.512821	0.717949
Pentosephosphate_pathway	Ashbya_gossypii	0.696429	0.589286
Pyrimidine_biosynthesis	Marssonina_brunnea	0.730769	0.675824
terpenoid_backbone_biosynthesis	Paracoccidioides_brasiliensis	0.111111	0.2

## Sheet: sequential_GC
Species	FunOrder 2 - ICQ	org. FunOrder - ICQ
Alectoria_fallacina	0.583333	0.652778
Aplosporella_prunicola	0.517857	0.321429
Ascodesmis_nigricans	0.732143	0.589286
Ascoidea_rubescens	0.8	0.6
Aulographum_hederae	0.75	0.666667
candida_albicans_L26	0.666667	0.619048
cephellophora_europea	0.666667	0.488889
Cryomyces_minteri	0.616667	0.666667
Dactylellina_haptotyla	0.75	0.55
Dactyrella_cylindrospora	0.5	0.866667
Drechslerella_brochopaga	0.785714	0.714286
Eremomyces_bilateralis	0.446429	0.714286
Heterodermia_speciosa	0.611111	0.5
Kalaharituber_pfeilii	NA	NA
Lasiodiplodia_theobromae	0.597222	0.652778
Neofusicoccum_parvum	0.611111	0.655556
Neolecta_irregularis	0.555556	0.644444
Orbilia_oligospora	0.9	0.866667
Phialophora_americana	0.52381	0.476191
Piedraia_hortae	0.45	0.75
Polychaeton_citri	0.688889	0.688889
Pseudovirgaria_hyperparasitica	0.766667	0.666667
Pyronema_omphalodes	0.660714	0.642857
Rhinocladiella_mackenziei	0.803571	0.642857
Rhizodiscina_lignyota	0.611111	0.777778
Saccharata_proteae	0.571429	0.666667
Saitoella_complicata	0.833333	0.738095
Taphrina_deformans	0.904762	0.785714
Tirmania_nivea	0.678571	0.857143
Yamadazyma_tenuis	0.666667	0.8

## Sheet: Neg_control_GC
NC GC	Total number of trees calculated	FunOrder2 - ICQ	org. FunOrder - ICQ
1	5	0.95	0.8
2	4	0.666667	0.66
3	7	0.833333	0.64
4	4	0.833333	0.83
5	4	0.583333	0.66
6	3	1	1
7	4	0.666667	0.66
8	3	1	1
9	7	0.738095	0.66
10	3	1	1
11	7	0.833333	0.81
12	5	0.85	0.75
13	5	0.95	0.6
14	6	0.9	0.66
15	3	1	0.66
16	3	1	1
17	4	0.833333	0.83
18	7	0.761905	0.81
19	6	0.833333	0.73
20	5	0.8	0.7
21	3	1	1
22	5	0.95	0.95
23	4	0.75	0.92
24	7	0.809524	0.62
25	8	0.732143	0.68
26	7	0.785714	0.86
27	5	0.7	0.65
28	6	0.8	0.77
29	7	0.761905	0.74
30	3	0.5	0.5
31	8	0.678571	0.61
32	3	0.833333	0.83
33	5	0.8	0.8
34	5	1	0.75
35	5	0.8	0.75
36	5	0.85	0.75
37	4	1	0.83
38	4	0.833333	0.66
39	5	0.85	0.9
40	6	0.766667	0.76
41	5	0.9	0.55
42	3	0.833333	0.83
43	4	0.666667	0.58
44	7	0.809524	0.76
45	7	0.714286	0.76
46	8	0.660714	0.59
47	5	0.8	0.75
48	5	0.8	0.85
49	5	0.55	0.5
50	4	0.833333	0.83
51	6	0.833333	0.76
52	6	0.8	0.83
53	5	0.8	0.7
54	5	0.9	0.8
55	5	0.75	0.65
56	7	0.857143	0.81
57	8	0.714286	0.73
58	4	0.75	0.75
59	5	0.75	0.7
60	2	1	1
