# Supplementary material for: FunOrder 2.0 – a method for the fully automated curation of co-evolved genes in fungal biosynthetic gene clusters
Source: Front Fungal Biol. 2022 Oct 25;3:1020623. doi: 10.3389/ffunb.2022.1020623 (PMC10512238; doi:10.3389/ffunb.2022.1020623)
Supplement: Supplementary Table 3 — Results for the analyses of benchmark BGCs using different versions of the FunOrder method. [file Table_3.xlsx]

## Sheet: BGCs
Method	Product – BGC	Organism	MIBiG id	ICQ	number of analyzed genes in the BGC	Core Enzyme(s)	Biosynthetic genes	No of biosynthetic genes	further essential genes	No of further essential genes	Gap genes	No of gap genes	Extra genes	No of extra genes	Detected biosynthetic genes	No of detected biosynthetic genes	Detected further essential genes	No of detected further essential genes	Detected gap genes	No of detected gap genes	Extra genes clustering	No of detected extra genes	TP (essential genes)	TP (biosynthetic genes)	FN (essential genes)	FN (biosynthetic genes)	TN	FP	% of essential genes	% of detected biosynthetic genes
org. FunOrder	2-Pyridon-Desmethylbassianin (dmb)	B. bassiana	BGC0001136	0.642857	8	dmbS	dmbS, dmbC, dmbA, dmbB	4		0	dmb0	1	J5JV76_BSLS, CAL69593_extra01, J4UHQ6_OpS1, B6D9A7_kivr	4	dmbA, dmbC, dmbS	3	NA	0		0		0	3	3	1	1	5	0	75	75
FunOrder Automated	2-Pyridon-Desmethylbassianin (dmb)	B. bassiana	BGC0001136	0.666667	8	dmbS	dmbS, dmbC, dmbA, dmbB	4		0	dmb0	1	J5JV76_BSLS, CAL69593_extra01, J4UHQ6_OpS1, B6D9A7_kivr	4	dmbA, dmbC, dmbS	3	NA	0		0		0	3	3	1	1	5	0	75	75
FunOrder 2	2-Pyridon-Desmethylbassianin (dmb)	B. bassiana	BGC0001136	0.517857	8	dmbS	dmbS, dmbC, dmbA, dmbB	4		0	dmb0	1	J5JV76_BSLS, CAL69593_extra01, J4UHQ6_OpS1, B6D9A7_kivr	4	dmbA, dmbC, dmbS	3	NA	0		0		0	3	3	1	1	5	0	75	75
org. FunOrder	Aflatoxin (afl)	A. flavus	BGC0000008	0.57265	27	pksA	nor1, norA, pksA, hexA, hexB, adhA, estA, ver1, verA, verB, avnA, avfA, omtA, omtB, ordA, ordB, vbs, cypX, moxY	19	aflT, aflR	2	hypA, aflJ	2	AAS90019_VBS, AAS90020_HypA, XP_041145456, XP_041145457	4	pksA, cypX, vbs, norA, ver1, ordB, ordA, avnA, hexA, omtA	10		0		0		1	10	10	11	9	5	1	47.619	52.6316
FunOrder Automated	Aflatoxin (afl)	A. flavus	BGC0000008	0.557312	27	pksA	nor1, norA, pksA, hexA, hexB, adhA, estA,ver1, verA, verB, avnA, avfA, omtA, omtB, ordA, ordB, vbs, cypX, moxY	19	aflT, aflR	2	hypA, aflJ	2	AAS90019_VBS, AAS90020_HypA, XP_041145456, XP_041145457	4	pksA, cypX, vbs, norA, ordA, avnA, hexA, omtA, hexB, estA, verA, verB, avfA, omtB	14	aflT, aflR	2	aflJ	1	AAS90019_VBS,	1	16	14	5	5	4	2	76.1905	73.6842
FunOrder 2	Aflatoxin (afl)	A. flavus	BGC0000008	0.604701	27	pksA	nor1, norA, pksA, hexA, hexB, adhA, estA, ver1, verA, verB, avnA, avfA, omtA, omtB, ordA, ordB, vbs, cypX, moxY	19	aflT, aflR	2	hypA, aflJ	2	AAS90019_VBS, AAS90020_HypA, XP_041145456, XP_041145457	4	pksA, cypX, vbs, norA, ordA, avnA, hexA, omtA, hexB, estA, verA, verB, avfA, omtB	14	aflT, aflR	2	aflJ	1	AAS90019_VBS, XP_041145457	2	16	14	5	5	3	3	76.1905	73.6842
org. FunOrder	Botrydial (bot)	B. cinera	BGC0000631	0.618182	11	bot2	bot2, bot1, bot3, bot4, bot5, bot7	6	bot6	1	hyp	1	ATZ56103_Bchex6, ATZ56104_BCIN_12g06360, ATZ56113.1_extra03, ATZ56114_Bcmrp20	4	bot1, bot2, bot3, bot4, bot5, bot7	6		0	hyp	1		0	6	6	1	0	4	1	85.7143	100
FunOrder Automated	Botrydial (bot)	B. cinera	BGC0000631	0.452381	11	bot2	bot2, bot1, bot3, bot4, bot5, bot7	6	bot6	1	hyp	1	ATZ56103_Bchex6, ATZ56104_BCIN_12g06360, ATZ56113.1_extra03, ATZ56114_Bcmrp20	4	bot2, bot4, bot5, bot7	4		0		0		0	4	4	3	2	5	0	57.1429	66.6667
FunOrder 2	Botrydial (bot)	B. cinera	BGC0000631	0.572727	11	bot2	bot2, bot1, bot3, bot4, bot5, bot7	6	bot6	1	hyp	1	ATZ56103_Bchex6, ATZ56104_BCIN_12g06360, ATZ56113.1_extra03, ATZ56114_Bcmrp20	4	bot1, bot2, bot3, bot4, bot5, bot7	6		0		0		0	6	6	1	0	5	0	85.7143	100
org. FunOrder	Cephalosporin (cef)	A. chrysogenum	BGC0000317	0.575758	12	pcbAB	pcbAB, pcbC, cefD1, cefD2, cefG, cefEF	6	cefT, cefM	2		0	KFH48804_extra01, KFH48684_extra02, KFH48720_extra03, KFH48613_extra04	4	pcbAB, pcbC, cefD2, cefD1	4	cefM	1	NA	0		0	5	4	3	2	4	0	62.5	66.6667
FunOrder Automated	Cephalosporin (cef)	A. chrysogenum	BGC0000317	0.946429	12	pcbAB	pcbAB, pcbC, cefD1, cefD2, cefG, cefEF	6	cefT, cefM	2		0	KFH48804_extra01, KFH48684_extra02, KFH48720_extra03, KFH48613_extra04	4	pcbAB, pcbC	2		0		0		0	2	2	6	4	4	0	25	33.3333
FunOrder 2	Cephalosporin (cef)	A. chrysogenum	BGC0000317	0.537879	12	pcbAB	pcbAB, pcbC, cefD1, cefD2, cefG, cefEF	6	cefT, cefM	2		0	KFH48804_extra01, KFH48684_extra02, KFH48720_extra03, KFH48613_extra04	4	pcbAB, pcbC	2		0	NA	0		0	2	2	6	4	4	0	25	33.3333
org. FunOrder	Compactin (mlc)	P. citrinum	BGC0000039	0.653846	13	mlcA, mlcB	mlcA, mlcB, mlcG, mlcH, mlcC	5	mlcE, mlcR, mlcD	3	mlcF	1	Q2PGY1_xynA, Q96X46_enoA, Q9Y8B8_Pen, P47189_plnC	4	mlcA, mlcB, mlcC, mlcG, mlcH	5	mlcD, mlcE, mlcR	3	mlcF	1	q2pgy1_xyna	1	8	5	0	0	3	2	100	100
FunOrder Automated	Compactin (mlc)	P. citrinum	BGC0000039	0.708333	13	mlcA, mlcB	mlcA, mlcB, mlcG, mlcH, mlcC	5	mlcE, mlcR, mlcD	3	mlcF	1	Q2PGY1_xynA, Q96X46_enoA, Q9Y8B8_Pen, P47189_plnC	4	mlcA, mlcB, mlcC, mlcG, mlcH	5	mlcD, mlcE, mlcR	3	mlcF	1	q2pgy1_xyna	1	8	5	0	0	3	2	100	100
FunOrder 2	Compactin (mlc)	P. citrinum	BGC0000039	0.666667	13	mlcA, mlcB	mlcA, mlcB, mlcG, mlcH, mlcC	5	mlcE, mlcR, mlcD	3	mlcF	1	Q2PGY1_xynA, Q96X46_enoA, Q9Y8B8_Pen, P47189_plnC	4	mlcA, mlcB, mlcC, mlcG, mlcH	5	mlcD, mlcE, mlcR	3	mlcF	1	q2pgy1_xyna	1	8	5	0	0	3	2	100	100
org. FunOrder	Cyclosporin (cyc2)	B. felina	BGC0001565	0.664835	14	cycC	cycC, ATQ39427, ATQ39435, ATQ39432, ATQ39434	5	ATQ39425, ATQ39429	2	ATQ39424, ATQ39426, ATQ39430, ATQ39431, ATQ39433, ATQ39436	6	A0A2S1GJ15_TUB_extra01	1	cycC	1	ATQ39429, ATQ39425	2	ATQ39430, ATQ39431, ATQ39433, ATQ39426, ATQ39436	5		0	3	1	4	4	2	5	42.8571	20
FunOrder Automated	Cyclosporin (cyc2)	B. felina	BGC0001565	0.628205	14	cycC	cycC, ATQ39427, ATQ39435, ATQ39432, ATQ39434	5	ATQ39425, ATQ39429	2	ATQ39424, ATQ39426, ATQ39430, ATQ39431, ATQ39433, ATQ39436	6	A0A2S1GJ15_TUB_extra01	1	cycC	1	ATQ39425	1	ATQ39430, ATQ39431, ATQ39433	3		0	2	1	5	4	4	3	28.5714	20
FunOrder 2	Cyclosporin (cyc2)	B. felina	BGC0001565	0.664835	14	cycC	cycC, ATQ39427, ATQ39435, ATQ39432, ATQ39434	5	ATQ39425, ATQ39429	2	ATQ39424, ATQ39426, ATQ39430, ATQ39431, ATQ39433, ATQ39436	6	A0A2S1GJ15_TUB_extra01	1	cycC	1	ATQ39425	1	ATQ39430, ATQ39431, ATQ39433	3		0	2	1	5	4	4	3	28.5714	20
org. FunOrder	Destruxin (dtxs)	M. robertsii	BGC0000337	0.639286	21	DtxS1	DtxS1, DtxS2, DtxS3, DtxS4	4		0	MAA10050, MAA10051, MAA10033, MAA10034, MAA10035, MAA10031, MAA10036, MAA10037, MAA10038, MAA10039, MAA10040, MAA10041, MAA10042, MAA10032, MAA10047, MAA10048, MAA10049	17		0	DtxS1, DtxS4, DtxS2, DtxS3	4	NA	0	MAA10032, MAA10033, MAA10036, MAA10034, MAA10048, MAA10035, MAA10047	7	NA	0	4	4	0	0	10	7	100	100
FunOrder Automated	Destruxin (dtxs)	M. robertsii	BGC0000337	0.639286	21	DtxS1	DtxS1, DtxS2, DtxS3, DtxS4	4		0	MAA10050, MAA10051, MAA10033, MAA10034, MAA10035, MAA10031, MAA10036, MAA10037, MAA10038, MAA10039, MAA10040, MAA10041, MAA10042, MAA10032, MAA10047, MAA10048, MAA10049	17		0	DtxS1, DtxS4	2	NA	0	MAA10050	1		0	2	2	2	2	16	1	50	50
FunOrder 2	Destruxin (dtxs)	M. robertsii	BGC0000337	0.660714	21	DtxS1	DtxS1, DtxS2, DtxS3, DtxS4	4		0	MAA10050, MAA10051, MAA10033, MAA10034, MAA10035, MAA10031, MAA10036, MAA10037, MAA10038, MAA10039, MAA10040, MAA10041, MAA10042, MAA10032, MAA10047, MAA10048, MAA10049	17		0	DtxS1, DtxS4	2	NA	0	MAA10050	1	NA	0	2	2	2	2	16	1	50	50
org. FunOrder	Fumagillin (fma)	A. fumigatus	BGC0001067	0.692982	19	Af370	Af370, Af380, Af390, Af470, Af480, Af490, Af510, Af520	8	Af420	1	Af400, Af410, Af430, Af440, Af460, Af500	6	AFUA_8G00350, AFUA_8G00360, Q4WAZ8_psoB, Q4WAZ9_NRPS14	4	Af370, Af380, Af480	3		0	Af440	1	afua_8g00350	1	3	3	6	5	8	2	33.3333	37.5
FunOrder Automated	Fumagillin (fma)	A. fumigatus	BGC0001067	0.704762	19	Af370	Af370, Af380, Af390, Af470, Af480, Af490, Af510, Af520	8	Af420	1	Af400, Af410, Af430, Af440, Af460, Af500	6	AFUA_8G00350, AFUA_8G00360, Q4WAZ8_psoB, Q4WAZ9_NRPS14	4	Af370, Af380	2		0		0		0	2	2	7	6	10	0	22.2222	25
FunOrder 2	Fumagillin (fma)	A. fumigatus	BGC0001067	0.669591	19	Af370	Af370, Af380, Af390, Af470, Af480, Af490, Af510, Af520	8	Af420	1	Af400, Af410, Af430, Af440, Af460, Af500	6	AFUA_8G00350, AFUA_8G00360, Q4WAZ8_psoB, Q4WAZ9_NRPS14	4	Af370, Af380	2		0		0		0	2	2	7	6	10	0	22.2222	25
org. FunOrder	Fumitremorgin (ftm)	A. fumigatus		0.483974	13	fmtA	fmtA, fmtB, fmtH, fmtC, fmtD, fmtE, fmtG	7	ftmF	1	fmtI	1	Q4WD43_fsqB_extra01, O43099_aspf3_extra02, Q4WRY5_laeA_extra03, Q873Y0_chiA1_extra04	4	fmtA, fmtG, fmtC	3	fmtF	1	fmtI	1	o43099_aspf3_extra02, q873y0_chia1_extra04, q4wry5_laea_extra03	3	4	3	4	4	1	4	50	42.8571
FunOrder Automated	Fumitremorgin (ftm)	A. fumigatus		0.520833	13	fmtA	fmtA, fmtB, fmtH, fmtC, fmtD, fmtE, fmtG	7	ftmF	1	fmtI	1	Q4WD43_fsqB_extra01, O43099_aspf3_extra02, Q4WRY5_laeA_extra03, Q873Y0_chiA1_extra04	4	fmtA, fmtG	2	ftmF	1	fmtI	1		0	3	2	5	5	4	1	37.5	28.5714
FunOrder 2	Fumitremorgin (ftm)	A. fumigatus		0.5	13	fmtA	fmtA, fmtB, fmtH, fmtC, fmtD, fmtE, fmtG	7	ftmF	1	fmtI	1	Q4WD43_fsqB_extra01, O43099_aspf3_extra02, Q4WRY5_laeA_extra03, Q873Y0_chiA1_extra04	4	fmtA, fmtG	2	ftmF	1	fmtI	1		0	3	2	5	5	4	1	37.5	28.5714
org. FunOrder	Fumonisin (fum1)	F. oxysporum	BGC0000063	0.561905	21	fum1	fum1, fum8, fum13, fum6, fum11, fum10, fum7, fum14, fum2, fum3	10	fum19, fum21	2	fum15, fum16, fum17, fum18, cpm1	5	V9TMI7_LAE1, V9TJF2_TPS1, V9TJA3_RED1, V9TNW0_ZBD1	4	fum1, fum6, fum10, fum13, fum14, fum7	6	fum19, fum21	2	fum15, fum18	2		0	8	6	4	4	7	2	66.6667	60
FunOrder Automated	Fumonisin (fum1)	F. oxysporum	BGC0000063	0.5625	21	fum1	fum1, fum8, fum13, fum6, fum11, fum10, fum7, fum14, fum2, fum3	10	fum19, fum21	2	fum15, fum16, fum17, fum18, cpm1	5	V9TMI7_LAE1, V9TJF2_TPS1, V9TJA3_RED1, V9TNW0_ZBD1	4	fum1, fum6, fum10, fum13, fum14	5	fum19, fum21	2	fum15	1		0	7	5	5	5	8	1	58.3333	50
FunOrder 2	Fumonisin (fum1)	F. oxysporum	BGC0000063	0.65	21	fum1	fum1, fum8, fum13, fum6, fum11, fum10, fum7, fum14, fum2, fum3	10	fum19, fum21	2	fum15, fum16, fum17, fum18, cpm1	5	V9TMI7_LAE1, V9TJF2_TPS1, V9TJA3_RED1, V9TNW0_ZBD1	4	fum1, fum6, fum10, fum13, fum14	5	fum19, fum21	2	fum15	1		0	7	5	5	5	8	1	58.3333	50
org. FunOrder	Fumonisin (fum2)	F. verticilloides	BGC0000062	0.468661	27	fum1	fum1, fum8, fum13, fum6, fum11, fum10, fum7, fum14, fum2, fum3	10	fum19, fum21	2	fum15, fum16, fum17, fum18, npt1, wdr1, png1, znf1, zbd1, orf21, orf20, mpu1	12	W7MG59_FVEG_09818, W7MAW5_FVEG_03921, A0A366RGS6_FVER53590_05924, A0A366RSZ4_FVER53263_04030	4	fum1, fum3, fum7, fum8, fum10, fum13, fum14, fum2	8	fum19, fum21	2	fum18	1	a0a366rsz4_fver53263_04030	1	10	8	2	2	14	2	83.3333	80
FunOrder Automated	Fumonisin (fum2)	F. verticilloides	BGC0000062	0.474308	27	fum1	fum1, fum8, fum13, fum6, fum11, fum10, fum7, fum14, fum2, fum3	10	fum19, fum21	2	fum15, fum16, fum17, fum18, npt1, wdr1, png1, znf1, zbd1, orf21, orf20, mpu1	12	W7MG59_FVEG_09818, W7MAW5_FVEG_03921, A0A366RGS6_FVER53590_05924, A0A366RSZ4_FVER53263_04030	4	fum1, fum3, fum7, fum8, fum10, fum13, fum14, fum6	8	fum19	1	fum15	1		0	9	8	3	2	15	1	75	80
FunOrder 2	Fumonisin (fum2)	F. verticilloides	BGC0000062	0.462963	27	fum1	fum1, fum8, fum13, fum6, fum11, fum10, fum7, fum14, fum2, fum3	10	fum19, fum21	2	fum15, fum16, fum17, fum18, npt1, wdr1, png1, znf1, zbd1, orf21, orf20, mpu1	12	W7MG59_FVEG_09818, W7MAW5_FVEG_03921, A0A366RGS6_FVER53590_05924, A0A366RSZ4_FVER53263_04030	4	fum1, fum3, fum7, fum8, fum10, fum13, fum14, fum6	8	fum19	1	fum15	1		0	9	8	3	2	15	1	75	80
org. FunOrder	fusaric acid (FUB)	F. fujikuroi		0.617647	18	FUB1	FUB1, FUB8, FUB3, FUB4, FUB5, FUB6, FUB7, FUB9	8	FUB10, FUB11, FUB12	3	FFUJ_02110, FFUJ_02111, FFUJ_02112, FUB2	4	S0DXI3_FFUJ_02104_extra01, S0DUW7_FFUJ_02103_extra02, S0DUX9_FFUJ_02120_extra03, S0DXJ7_FFUJ_02121_extra04	4	FUB1, FUB3, FUB4, FUB7, FUB9, FUB5 FUB6, FUB8	8	FUB12, FUB10	2	FUB2	1	s0duw7_ffuj_02103_extra02	1	10	8	1	0	6	2	90.9091	100
FunOrder Automated	fusaric acid (FUB)	F. fujikuroi		0.633333	18	FUB1	FUB1, FUB8, FUB3, FUB4, FUB5, FUB6, FUB7, FUB9	8	FUB10, FUB11, FUB12	3	FFUJ_02110, FFUJ_02111, FFUJ_02112, FUB2	4	S0DXI3_FFUJ_02104_extra01, S0DUW7_FFUJ_02103_extra02, S0DUX9_FFUJ_02120_extra03, S0DXJ7_FFUJ_02121_extra04	4	FUB1, FUB3, FUB4, FUB7, FUB9	5	FUB12	1	FUB2	1	s0duw7_ffuj_02103_extra02	1	6	5	5	3	6	2	54.5455	62.5
FunOrder 2	fusaric acid (FUB)	F. fujikuroi		0.535948	18	FUB1	FUB1, FUB8, FUB3, FUB4, FUB5, FUB6, FUB7, FUB9	8	FUB10, FUB11, FUB12	3	FFUJ_02110, FFUJ_02111, FFUJ_02112, FUB2	4	S0DXI3_FFUJ_02104_extra01, S0DUW7_FFUJ_02103_extra02, S0DUX9_FFUJ_02120_extra03, S0DXJ7_FFUJ_02121_extra04	4	FUB1, FUB3, FUB4, FUB7, FUB9	5	FUB12	1	FUB2	1	s0duw7_ffuj_02103_extra02	1	6	5	5	3	6	2	54.5455	62.5
org. FunOrder	Ilicolin H (ili)	N. sp. DH2	BGC0002035	0.666667	6	iliA	iliA, iliB, iliC, iliD	4		0	iliE, gene1	2		0	iliA, iliB, iliC	3	NA	0		0	NA	0	3	3	1	1	2	0	75	75
FunOrder Automated	Ilicolin H (ili)	N. sp. DH2	BGC0002035	0.666667	6	iliA	iliA, iliB, iliC, iliD	4		0	iliE, gene1	2		0	iliA, iliB, iliC	3	NA	0		0	NA	0	3	3	1	1	2	0	75	75
FunOrder 2	Ilicolin H (ili)	N. sp. DH2	BGC0002035	0.333333	6	iliA	iliA, iliB, iliC, iliD	4		0	iliE, gene1	2		0	iliA, iliB, iliC	3	NA	0		0	NA	0	3	3	1	1	2	0	75	75
org. FunOrder	Leporin (lep)	A. flavus	BGC0001445	0.521978	14	lepA	lepA, lepG, lepH, lepD	4	lepE, lepC, lepB	3	lepI, lepF, gene1 (AFLA_66850)	3	B8NJG2_AFLA_066830, B8NJG1_AFLA_066820, B8NJH4_AFLA_066950, B8NJH5_AFLA_066960	4	lepA, lepG, lepH, lepD	4		0		0		0	4	4	3	0	7	0	57.1429	100
FunOrder Automated	Leporin (lep)	A. flavus	BGC0001445	0.583333	14	lepA	lepA, lepG, lepH, lepD	4	lepE, lepC, lepB	3	lepI, lepF, gene1 (AFLA_66850)	3	B8NJG2_AFLA_066830, B8NJG1_AFLA_066820, B8NJH4_AFLA_066950, B8NJH5_AFLA_066960	4	lepA, lepG, lepH, lepD	4		0		0		0	4	4	3	0	7	0	57.1429	100
FunOrder 2	Leporin (lep)	A. flavus	BGC0001445	0.516483	14	lepA	lepA, lepG, lepH, lepD	4	lepE, lepC, lepB	3	lepI, lepF, gene1 (AFLA_66850)	3	B8NJG2_AFLA_066830, B8NJG1_AFLA_066820, B8NJH4_AFLA_066950, B8NJH5_AFLA_066960	4	lepA, lepG, lepH, lepD	4		0		0		0	4	4	3	0	7	0	57.1429	100
org. FunOrder	Lovastatin (lov)	A. terreus		0.586842	20	lovB, lovF	lovA, lovB, lovC, lovD, lovF, lovG	6	lovE, orf10 (lovT), orf80 (lovR)	3	orf1, orf2, orf12, orf13 (lovH), orf14, orf15, orf16, orf17, orf18	9	Q0C8M7_ATEG_09957_extra01, Q0C8M8_ATEG_09956_extra02, Q0C8K9_aguA_extra03, Q0C8K8_ATEG_09976_extra04	4	lovA, lovB, lovC, lovD, lovF, lovG	6		0	orf1, orf14	2		0	6	6	3	0	11	2	66.6667	100
FunOrder Automated	Lovastatin (lov)	A. terreus		0.584559	20	lovB, lovF	lovA, lovB, lovC, lovD, lovF, lovG	6	lovE, orf10 (lovT), orf80 (lovR)	3	orf1, orf2, orf12, orf13 (lovH), orf14, orf15, orf16, orf17, orf18	9	Q0C8M7_ATEG_09957_extra01, Q0C8M8_ATEG_09956_extra02, Q0C8K9_aguA_extra03, Q0C8K8_ATEG_09976_extra04	4	lovA, lovB, lovC, lovD, lovF, lovG	6	orf10 (lovT)	1		0		0	7	6	2	0	13	0	77.7778	100
FunOrder 2	Lovastatin (lov)	A. terreus		0.644737	20	lovB, lovF	lovA, lovB, lovC, lovD, lovF, lovG	6	lovE, orf10 (lovT), orf80 (lovR)	3	orf1, orf2, orf12, orf13 (lovH), orf14, orf15, orf16, orf17, orf18	9	Q0C8M7_ATEG_09957_extra01, Q0C8M8_ATEG_09956_extra02, Q0C8K9_aguA_extra03, Q0C8K8_ATEG_09976_extra04	4	lovA, lovB, lovC, lovD, lovF, lovG	6	orf10 (lovT)	1		0		0	7	6	2	0	13	0	77.7778	100
org. FunOrder	Mycophenolic acid (mpa1)	P. brevicompactum	BGC0000104	0.617424	12	mpaC	mpaC, mpaD, mpaE, mpaA, mpaB, mpaG, mpaH	7		0	mpaF	1	A0A1W6BT46_apmB, A0A1W6BT53_apmA, P83799_Bubble, A0A1L2BX77_sqs	4	mpaA, mpaC, mpaD, mpaE	4	NA	0		0		0	4	4	3	3	5	0	57.1429	57.1429
FunOrder Automated	Mycophenolic acid (mpa1)	P. brevicompactum	BGC0000104	0.767857	12	mpaC	mpaC, mpaD, mpaE, mpaA, mpaB, mpaG, mpaH	7		0	mpaF	1	A0A1W6BT46_apmB, A0A1W6BT53_apmA, P83799_Bubble, A0A1L2BX77_sqs	4	mpaC	1	NA	0		0		0	1	1	6	6	5	0	14.2857	14.2857
FunOrder 2	Mycophenolic acid (mpa1)	P. brevicompactum	BGC0000104	0.564394	12	mpaC	mpaC, mpaD, mpaE, mpaA, mpaB, mpaG, mpaH	7		0	mpaF	1	A0A1W6BT46_apmB, A0A1W6BT53_apmA, P83799_Bubble, A0A1L2BX77_sqs	4	mpaA, mpaC, mpaD, mpaE	4	NA	0		0		0	4	4	3	3	5	0	57.1429	57.1429
org. FunOrder	Mycophenolic acid (mpa2)	P. roqueforti	BGC0001360	0.555556	9	mpaC	mpaC, mpaDE, mpaA, mpaB, mpaG, mpaH	6		0	mpaF	1	W6QJX4_PROQFM164_S05g000553, W6QRN6_PROQFM164_S05g000552, W6QRP3_PROQFM164_S05g000562, W6QJY4_PROQFM164_S05g000563	4	mpaC, mpaDE	2	NA	0		0	w6qrn6_proqfm164_s05g000552	1	2	2	4	4	4	1	33.3333	33.3333
FunOrder Automated	Mycophenolic acid (mpa2)	P. roqueforti	BGC0001360	0.595238	9	mpaC	mpaC, mpaDE, mpaA, mpaB, mpaG, mpaH	6		0	mpaF	1	W6QJX4_PROQFM164_S05g000553, W6QRN6_PROQFM164_S05g000552, W6QRP3_PROQFM164_S05g000562, W6QJY4_PROQFM164_S05g000563	4	mpaC, mpaDE	2	NA	0		0		0	2	2	4	4	5	0	33.3333	33.3333
FunOrder 2	Mycophenolic acid (mpa2)	P. roqueforti	BGC0001360	0.618056	9	mpaC	mpaC, mpaDE, mpaA, mpaB, mpaG, mpaH	6		0	mpaF	1	W6QJX4_PROQFM164_S05g000553, W6QRN6_PROQFM164_S05g000552, W6QRP3_PROQFM164_S05g000562, W6QJY4_PROQFM164_S05g000563	4	mpaC, mpaDE	2	NA	0		0		0	2	2	4	4	5	0	33.3333	33.3333
org. FunOrder	Mycophenolic acid (mpa3)	P. roqueforti	BGC0001677	0.625	9	mpaC	mpaC, mpaDE, mpaA, mpaB, mpaG, mpaH	6		0	mpaF	1	W6QJX4_PROQFM164_S05g000553, W6QRN6_PROQFM164_S05g000552, W6QRP3_PROQFM164_S05g000562, W6QJY4_PROQFM164_S05g000563	4	mpaC, mpaDE, mpaA	3	NA	0		0		0	3	3	3	3	5	0	50	50
FunOrder Automated	Mycophenolic acid (mpa3)	P. roqueforti	BGC0001677	0.571429	9	mpaC	mpaC, mpaDE, mpaA, mpaB, mpaG, mpaH	6		0	mpaF	1	W6QJX4_PROQFM164_S05g000553, W6QRN6_PROQFM164_S05g000552, W6QRP3_PROQFM164_S05g000562, W6QJY4_PROQFM164_S05g000563	4	mpaC, mpaDE, mpaA	3	NA	0		0		0	3	3	3	3	5	0	50	50
FunOrder 2	Mycophenolic acid (mpa3)	P. roqueforti	BGC0001677	0.597222	9	mpaC	mpaC, mpaDE, mpaA, mpaB, mpaG, mpaH	6		0	mpaF	1	W6QJX4_PROQFM164_S05g000553, W6QRN6_PROQFM164_S05g000552, W6QRP3_PROQFM164_S05g000562, W6QJY4_PROQFM164_S05g000563	4	mpaC, mpaDE, mpaA	3	NA	0		0		0	3	3	3	3	5	0	50	50
org. FunOrder	Paxillin (pax)	P. paxilli	BGC0001082	0.469697	12	paxG, paxC	paxG, paxA, paxM, paxB, paxC, paxQ	6	paxD	1		0	AAK11533_extra01, AAK11532_extra02, ADO29935_extra03, ADO29936_extra04	4	paxC, paxG, paxM	3	paxD	1	NA	0	ado29936_extra04	1	4	3	3	3	3	1	57.1429	50
FunOrder Automated	Paxillin (pax)	P. paxilli	BGC0001082	0.678571	12	paxG, paxC	paxG, paxA, paxM, paxB, paxC, paxQ	6	paxD	1		0	AAK11533_extra01, AAK11532_extra02, ADO29935_extra03, ADO29936_extra04	4	paxG, paxM, paxC	3		0	NA	0	ado29936_extra04	1	3	3	4	3	3	1	42.8571	50
FunOrder 2	Paxillin (pax)	P. paxilli	BGC0001082	0.613636	12	paxG, paxC	paxG, paxA, paxM, paxB, paxC, paxQ	6	paxD	1		0	AAK11533_extra01, AAK11532_extra02, ADO29935_extra03, ADO29936_extra04	4	paxC, paxG, paxM	3		0	NA	0	ado29936_extra04	1	3	3	4	3	3	1	42.8571	50
org. FunOrder	Penicillin (pen1)	P. chrysogenum	BGC0000404	0.709524	15	pcbAB	pcbAB, pcbC, pcbDE	3		0	orf7c, orf13, orf15, orf4, orf2c, orf11c, orf12, orf14c, orf3, orf16, orf6c, orf5	12		0	pcbAB, pcbC, pcbDE	3	NA	0	orf11c	1	NA	0	3	3	0	0	11	1	100	100
FunOrder Automated	Penicillin (pen1)	P. chrysogenum	BGC0000404	0.709524	15	pcbAB	pcbAB, pcbC, pcbDE	3		0	orf7c, orf13, orf15, orf4, orf2c, orf11c, orf12, orf14c, orf3, orf16, orf6c, orf5	12		0	pcbAB, pcbC, pcbDE	3		0	orf7c, orf13, orf15, orf11c	4	NA	0	3	3	0	0	8	4	100	100
FunOrder 2	Penicillin (pen1)	P. chrysogenum	BGC0000404	0.533333	15	pcbAB	pcbAB, pcbC, pcbDE	3		0	orf7c, orf13, orf15, orf4, orf2c, orf11c, orf12, orf14c, orf3, orf16, orf6c, orf5	12		0	pcbAB, pcbC, pcbDE	3	NA	0	orf11c, orf13, orf15	3	NA	0	3	3	0	0	9	3	100	100
org. FunOrder	Penicillin (pen2)	P. chrysogenum	BGC0000405	0.571429	15	pcbAB	pcbAB, pcbC, pcbDE	3		0	ABA70575, ABA70576, ABA70577, ABA70578, ABA70579, ABA70580, ABA70581, ABA70585, ABA70586, ABA70587, ABA70588, ABA70589, ABA70590	13		0	pcbAB, pcbC, pcbDE	3	NA	0	orf120c	1	NA	0	3	3	0	0	12	1	100	100
FunOrder Automated	Penicillin (pen2)	P. chrysogenum	BGC0000405	0.571429	15	pcbAB	pcbAB, pcbC, pcbDE	3		0	ABA70575, ABA70576, ABA70577, ABA70578, ABA70579, ABA70580, ABA70581, ABA70585, ABA70586, ABA70587, ABA70588, ABA70589, ABA70590	13		0	pcbAB, pcbC, pcbDE	3		0	ABA70579	1	NA	0	3	3	0	0	12	1	100	100
FunOrder 2	Penicillin (pen2)	P. chrysogenum	BGC0000405	0.590476	15	pcbAB	pcbAB, pcbC, pcbDE	3		0	ABA70575, ABA70576, ABA70577, ABA70578, ABA70579, ABA70580, ABA70581, ABA70585, ABA70586, ABA70587, ABA70588, ABA70589, ABA70590	13		0	pcbAB, pcbC, pcbDE	3	NA	0	ABA70590	1	NA	0	3	3	0	0	12	1	100	100
org. FunOrder	Pestheic acid (pta)	P. fici	BGC0000121	0.59632	22	ptaA	ptaA, ptaB, ptaC, ptaH, ptaI, ptaJ, ptaF, ptaE, ptaM	9	ptaR1, ptaR2, ptaR3	3	ptaL, ptaK, ptaG, ptaD, orf1, orf2	6	A0A1J0HSK7_iacC, W3WHQ3_GET1, W3WN85_DRE2, W3WV14|_cnxH	4	ptaA, ptaB, ptaC, ptaF, ptaH, ptaI, ptaJ	7	ptaR1, ptaR2	2	ptaD, ptaG	2		0	9	7	3	2	8	2	75	77.7778
FunOrder Automated	Pestheic acid (pta)	P. fici	BGC0000121	0.545752	22	ptaA	ptaA, ptaB, ptaC, ptaH, ptaI, ptaJ, ptaF, ptaE, ptaM	9	ptaR1, ptaR2, ptaR3	3	ptaL, ptaK, ptaG, ptaD, orf1, orf2	6	A0A1J0HSK7_iacC, W3WHQ3_GET1, W3WN85_DRE2, W3WV14|_cnxH	4	ptaA, ptaB, ptaC, ptaF, ptaH, ptaI, ptaJ, ptaE	8	ptaR1, ptaR2	2	ptaG, ptaD	2		0	10	8	2	1	8	2	83.3333	88.8889
FunOrder 2	Pestheic acid (pta)	P. fici	BGC0000121	0.577922	22	ptaA	ptaA, ptaB, ptaC, ptaH, ptaI, ptaJ, ptaF, ptaE, ptaM	9	ptaR1, ptaR2, ptaR3	3	ptaL, ptaK, ptaG, ptaD, orf1, orf2	6	A0A1J0HSK7_iacC, W3WHQ3_GET1, W3WN85_DRE2, W3WV14|_cnxH	4	ptaA, ptaB, ptaC, ptaF, ptaH, ptaI, ptaJ, ptaE	8	ptaR1, ptaR2	2	ptaD, ptaG	2		0	10	8	2	1	8	2	83.3333	88.8889
org. FunOrder	Pneumocandin (GL)	G. Iozoyensis	BGC0001035	0.657527	31	GL10034, GL10035	GL10034, GL10035, GL10030, GL10031, GL10033, GL10037, GL10038, GL10039, GL10040, GL10041, GL10042, GL10044	12	GL10036, GL10043	2	GL10032, GL10020, GL10021, GL10022, GL10023, GL10024, GL10025, GL10026, GL10027, GL10028, GL10029, GL10045, GL10046, GL10047, GL10048, GL10049, GL10050	17	S3D9E2_GLAREA_10019, S3DB59_GLAREA_10018, S3D793_GLAREA_10051, S3E7R0_GLAREA_10052	4	GL10030, GL10033, GL10034, GL10035, GL10041, GL10042, GL10044	7	GL10036, GL10043	2		0		0	9	7	5	5	21	0	64.2857	58.3333
FunOrder Automated	Pneumocandin (GL)	G. Iozoyensis	BGC0001035	0.6541	31	GL10034, GL10035	GL10034, GL10035, GL10030, GL10031, GL10033, GL10037, GL10038, GL10039, GL10040, GL10041, GL10042, GL10044	12	GL10036, GL10043	2	GL10032, GL10020, GL10021, GL10022, GL10023, GL10024, GL10025, GL10026, GL10027, GL10028, GL10029, GL10045, GL10046, GL10047, GL10048, GL10049, GL10050	17	S3D9E2_GLAREA_10019, S3DB59_GLAREA_10018, S3D793_GLAREA_10051, S3E7R0_GLAREA_10052	4	GL10030, GL10033, GL10034, GL10035, GL10041, GL10042, GL10044, GL10040	8	GL10036, GL10043	2	GL10032, GL10020, GL10047, GL10049	4	S3D9E2_GLAREA_10019, S3DB59_GLAREA_10018	2	10	8	4	4	15	6	71.4286	66.6667
FunOrder 2	Pneumocandin (GL)	G. Iozoyensis	BGC0001035	0.649698	31	GL10034, GL10035	GL10034, GL10035, GL10030, GL10031, GL10033, GL10037, GL10038, GL10039, GL10040, GL10041, GL10042, GL10044	12	GL10036, GL10043	2	GL10032, GL10020, GL10021, GL10022, GL10023, GL10024, GL10025, GL10026, GL10027, GL10028, GL10029, GL10045, GL10046, GL10047, GL10048, GL10049, GL10050	17	S3D9E2_GLAREA_10019, S3DB59_GLAREA_10018, S3D793_GLAREA_10051, S3E7R0_GLAREA_10052	4	GL10030, GL10033, GL10034, GL10035, GL10041, GL10042, GL10044, GL10040	8	GL10036, GL10043	2	GL10032, GL10020, GL10047, GL10049	4	S3D9E2_GLAREA_10019, S3DB59_GLAREA_10018	2	10	8	4	4	15	6	71.4286	66.6667
org. FunOrder	Sorbicillinol (sor1)	P. rubens	BGC0001404	0.694444	9	sorA, sorB	sorA, sorB, sorC, sorD	4	sorT, sorR1	2	sorR2	1	B6HN73_Pc21g05030, B6HN74_Pc21g05040, B6HNK8_Pc21g05130, B6HNK7_Pc21g05120	4	sorA, sorB, sorC, sorD	4	sorR1	1		0		0	5	4	1	0	5	0	83.3333	100
FunOrder Automated	Sorbicillinol (sor1)	P. rubens	BGC0001404	0.666667	9	sorA, sorB	sorA, sorB, sorC, sorD	4	sorT, sorR1	2	sorR2	1	B6HN73_Pc21g05030, B6HN74_Pc21g05040, B6HNK8_Pc21g05130, B6HNK7_Pc21g05120	4	sorA, sorB, sorC	3	sorR1	1		0		0	4	3	2	1	5	0	66.6667	75
FunOrder 2	Sorbicillinol (sor1)	P. rubens	BGC0001404	0.652778	9	sorA, sorB	sorA, sorB, sorC, sorD	4	sorT, sorR1	2	sorR2	1	B6HN73_Pc21g05030, B6HN74_Pc21g05040, B6HNK8_Pc21g05130, B6HNK7_Pc21g05120	4	sorA, sorB, sorC	3	sorR1	1		0		0	4	3	2	1	5	0	66.6667	75
org. FunOrder	Sorbicillinol (sor2)	T. reesei		0.685714	15	sor1, sor2	sor1, sor2, sor3, sor4	4	ypr1, orf128 (43701)	2	ypr2, orf124, orf122, orf120, orf132, orf118, orf119, orf135, orf123	9		0	sor1, sor2, sor3, sor4	4	ypr1, orf128	2		0	NA	0	6	4	0	0	9	0	100	100
FunOrder Automated	Sorbicillinol (sor2)	T. reesei		0.685714	15	sor1, sor2	sor1, sor2, sor3, sor4	4	ypr1, orf128 (43701)	2	ypr2, orf124, orf122, orf120, orf132, orf118, orf119, orf135, orf123	9		0	sor1, sor2, sor3, sor4	4	orf128	1		0	NA	0	5	4	1	0	9	0	83.3333	100
FunOrder 2	Sorbicillinol (sor2)	T. reesei		0.614286	15	sor1, sor2	sor1, sor2, sor3, sor4	4	ypr1, orf128 (43701)	2	ypr2, orf124, orf122, orf120, orf132, orf118, orf119, orf135, orf123	9		0	sor1, sor2	2	ypr1	1		0	NA	0	3	2	3	2	9	0	50	50
org. FunOrder	Tenellin (ten)	B. bassiana	BGC0001049	0.714286	8	tenS	tensA, tensB, tensC, tenS	4		0		0	J5JV76_BSLS, CAL69593_extra01, J4UHQ6_OpS1, B6D9A7_kivr	4	tensA, tensC, tenS	3	NA	0	NA	0	b6d9a7_kivr	1	3	3	1	1	3	1	75	75
FunOrder Automated	Tenellin (ten)	B. bassiana	BGC0001049	0.666667	8	tenS	tensA, tensB, tensC, tenS	4		0		0	J5JV76_BSLS, CAL69593_extra01, J4UHQ6_OpS1, B6D9A7_kivr	4	tensA, tensC, tenS	3	NA	0	NA	0		0	3	3	1	1	4	0	75	75
FunOrder 2	Tenellin (ten)	B. bassiana	BGC0001049	0.696429	8	tenS	tensA, tensB, tensC, tenS	4		0		0	J5JV76_BSLS, CAL69593_extra01, J4UHQ6_OpS1, B6D9A7_kivr	4	tensA, tensC, tenS	3	NA	0	NA	0		0	3	3	1	1	4	0	75	75
org. FunOrder	Terrein (ter)	A. terreus	BGC0000161	0.697802	14	terA	terA, terB, terC, terD, terE, terF	6	terJ, terG, terR, terI	4	terH (?)	1	EAU38779_extra01, EAU38780_extra02, EAU38792_extra03, EAU38793_extra04	4	terA, terC, terD	3	terJ	1	terH	1	eau38792_extra03	1	4	3	6	3	3	2	40	50
FunOrder Automated	Terrein (ter)	A. terreus	BGC0000161	0.688889	14	terA	terA, terB, terC, terD, terE, terF	6	terJ, terG, terR, terI	4	terH (?)	1	EAU38779_extra01, EAU38780_extra02, EAU38792_extra03, EAU38793_extra04	4	terA, terC, terD	3	terJ	1		0	eau38792_extra03	1	4	3	6	3	4	1	40	50
FunOrder 2	Terrein (ter)	A. terreus	BGC0000161	0.695055	14	terA	terA, terB, terC, terD, terE, terF	6	terJ, terG, terR, terI	4	terH (?)	1	EAU38779_extra01, EAU38780_extra02, EAU38792_extra03, EAU38793_extra04	4	terA, terC, terD	3	terJ	1		0	eau38792_extra03	1	4	3	6	3	4	1	40	50
org. FunOrder	Tetramic acid (tas)	H. irregularis		0.678571	8	tasS	tasS, tasC, tasA	3	tasR, tas3, tasK	3	tasH, tasG	2		0	tasC, tasS	2	tasR, tas3	2		0	NA	0	4	2	2	1	2	0	66.6667	66.6667
FunOrder Automated	Tetramic acid (tas)	H. irregularis		0.678571	8	tasS	tasS, tasC, tasA	3	tasR, tas3, tasK	3	tasH, tasG	2		0	tasS, tasC	2	tasR	1		0	NA	0	3	2	3	1	2	0	50	66.6667
FunOrder 2	Tetramic acid (tas)	H. irregularis		0.625	8	tasS	tasS, tasC, tasA	3	tasR, tas3, tasK	3	tasH, tasG	2		0	tasC, tasS	2	tasR	1		0	NA	0	3	2	3	1	2	0	50	66.6667
org. FunOrder	Ustiloxin B (ust)	A. flavus		0.583004	23	ustA (ustP/ustH)	ustA, ustP, ustH, ustF1, ustF2, ustQ, ustM, ustC, ustD, untO, ustYa, ustYb	12	ustR1/ustR2, ustT	3	ustS, AFLA94900, AFLA94910, AFLA94920	4	B8NM80_AFLA_095120_extra01, B8NM81_AFLA_095130_extra02, B8NM57_AFLA_094890_extra03, B8NM56_AFLA_094880_extra04	4	ustA, ustF1, ustF2, ustC	4		0	AFLA094910, AFLA094920	2	B8NM81_AFLA_095130_extra02	1	4	4	11	8	5	3	26.6667	33.3333
FunOrder Automated	Ustiloxin B (ust)	A. flavus		0.597953	23	ustA (ustP/ustH)	ustA, ustP, ustH, ustF1, ustF2, ustQ, ustM, ustC, ustD, untO, ustYa, ustYb	12	ustR1/ustR2, ustT	3	ustS, AFLA94900, AFLA94910, AFLA94920	4	B8NM80_AFLA_095120_extra01, B8NM81_AFLA_095130_extra02, B8NM57_AFLA_094890_extra03, B8NM56_AFLA_094880_extra04	4	ustA, ustF1, ustF2, ustD, ustH, ustM, untO, ustP, ustQ, ustYa, ustYb	11	ustR1/ustR2, ustT	3	ustS, AFLA94900	2	B8NM80_AFLA_095120_extra01, B8NM81_AFLA_095130_extra02, B8NM57_AFLA_094890_extra03, B8NM56_AFLA_094880_extra04	4	14	11	1	1	2	6	93.3333	91.6667
FunOrder 2	Ustiloxin B (ust)	A. flavus		0.541126	23	ustA (ustP/ustH)	ustA, ustP, ustH, ustF1, ustF2, ustQ, ustM, ustC, ustD, untO, ustYa, ustYb	12	ustR1/ustR2, ustT	3	ustS, AFLA94900, AFLA94910, AFLA94920	4	B8NM80_AFLA_095120_extra01, B8NM81_AFLA_095130_extra02, B8NM57_AFLA_094890_extra03, B8NM56_AFLA_094880_extra04	4	ustA, ustF1, ustF2, ustD, ustH, ustM, untO, ustP, ustQ, ustYa, ustYb	11	ustR1/ustR2, ustT	3	ustS, AFLA94900	2	B8NM80_AFLA_095120_extra01, B8NM81_AFLA_095130_extra02, B8NM57_AFLA_094890_extra03, B8NM56_AFLA_094880_extra04	4	14	11	1	1	2	6	93.3333	91.6667
org. FunOrder	Xanthocillin (xan)	A. fumigatus	BGC0001990	0.577273	11	xanB	xanB, xanG, xanA, xanE	4	xanC	1	xanD, xanF	2	Q4WED1_AFUA_5G02580, Q4WED2_AFUA_5G02590, Q4WED3_AFUA_5G02600, Q4WED4_AFUA_5G02610	4	xanB, xanG, xanA	3		0	xanD, xanF	2		0	3	3	2	1	4	2	60	75
FunOrder Automated	Xanthocillin (xan)	A. fumigatus	BGC0001990	0.738095	11	xanB	xanB, xanG, xanA, xanE	4	xanC	1	xanD, xanF	2	Q4WED1_AFUA_5G02580, Q4WED2_AFUA_5G02590, Q4WED3_AFUA_5G02600, Q4WED4_AFUA_5G02610	4	xanB, xanG	2		0		0		0	2	2	3	2	6	0	40	50
FunOrder 2	Xanthocillin (xan)	A. fumigatus	BGC0001990	0.527273	11	xanB	xanB, xanG, xanA, xanE	4	xanC	1	xanD, xanF	2	Q4WED1_AFUA_5G02580, Q4WED2_AFUA_5G02590, Q4WED3_AFUA_5G02600, Q4WED4_AFUA_5G02610	4	xanB, xanG	2		0		0		0	2	2	3	2	6	0	40	50

## Sheet: Statistical analyses
	Original FunOrder method						BLAST + Automated Cluster Detection								DIAMOND + Automated Cluster Detection (FunOrder 2)
	TP	FN	TN	FP				TP	FN	TN	FP				TP	FN	TN	FP
1) essential genes	153	88	189	44			1) essential genes	148	93	199	34			1) essential genes	151	90	199	34
2) biosynthetic genes	129	66	189	44			2) biosynthetic genes	125	70	199	34			2) biosynthetic genes	128	67	199	34
	essential genes	biosynthetic genes						essential genes	biosynthetic genes						essential genes	biosynthetic genes
Sensitivity	0.6349	0.6615					Sensitivity	0.6141	0.641					Sensitivity	0.6266	0.6564
Specificity	0.8112	0.8112					Specificity	0.8541	0.8541					Specificity	0.8541	0.8541
Precision	0.7766	0.7457					Precision	0.8132	0.7862					Precision	0.8162	0.7901
Negative Predictive Value	0.6823	0.7412					Negative Predictive Value	0.6815	0.7398					Negative Predictive Value	0.6886	0.7481
False Positive Rate	0.1888	0.1888					False Positive Rate	0.1459	0.1459					False Positive Rate	0.1459	0.1459
False Discovery Rate	0.2234	0.2543					False Discovery Rate	0.1868	0.2138					False Discovery Rate	0.1838	0.2099
False Negative Rate	0.3651	0.3385					False Negative Rate	0.3859	0.359					False Negative Rate	0.3734	0.3436
Accuracy	0.7215	0.743					Accuracy	0.7321	0.757					Accuracy	0.7384	0.764
F1 Score	0.6986	0.7011					F1 Score	0.6998	0.7062					F1 Score	0.7089	0.7171
Matthews Correlation Coefficient	0.4524	0.4797					Matthews Correlation Coefficient	0.4813	0.5103					Matthews Correlation Coefficient	0.4926	0.5242
Normalized Matthews Correlation Coefficient	0.7262	0.73985					Normalized Matthews Correlation Coefficient	0.74065	0.75515					Normalized Matthews Correlation Coefficient	0.7463	0.7621
No-information error rate ni	0.508439	0.544393					No-information error rate ni	0.508439	0.544393					No-information error rate ni	0.508439	0.544393
